# Supplementary material for: Histone modifications involved in cassette exon inclusions: a quantitative and interpretable analysis
Source: BMC Genomics. 2014 Dec 19;15(1):1148. doi: 10.1186/1471-2164-15-1148 (PMC4378014; doi:10.1186/1471-2164-15-1148)
Supplement: Supplementary file 6 — Additional file 6: SAS source codes in our analysis. (ZIP 7 KB) [file 12864_2014_6886_MOESM6_ESM.zip]

Archive with 1 entries (1 files):
- 6856920691407539_add6.rar
